# Supplementary material for: Towards the Physics of Calcium Signalling in Plants
Source: Plants (Basel). 2013 Sep 27;2(4):541–88. doi: 10.3390/plants2040541 (PMC4844391; doi:10.3390/plants2040541)
Supplement: Supplementary File 1 [file plants-02-00541-s001.zip]

Archive with 3 entries (2 files):
- plants-38790-supplementary/
- plants-38790-supplementary/plants-38790-Table S1-final.docx
- plants-38790-supplementary/plants-38790-Table S2-final.docx
